# Supplementary material for: Transcriptome Sequencing and De Novo Analysis of Youngia japonica Using the Illumina Platform
Source: PLoS One. 2014 Mar 4;9(3):e90636. doi: 10.1371/journal.pone.0090636 (PMC3942458; doi:10.1371/journal.pone.0090636)
Supplement: Table S1 — Unigenes related to plant-pathogen interaction pathway. (XLS) [file pone.0090636.s001.xls]

## Sheet: Sheet1
#Gene	Length	Depth	Coverage	RPKM	TotalReads	UniqReads	MultiPosiReads	Pathway
T1_Unigene_BMK.11392	259	1.83398	0.992308	0.519707	2	2	0	bacterial invasion of epithelial cells
T1_Unigene_BMK.2444	464	4.15733	0.995699	1.16038	8	8	0	plant-pathogen interaction
T1_Unigene_BMK.25228	247	0.947368	0.943548	0.272478	1	1	0	plant-pathogen interaction
T1_Unigene_BMK.2552	221	0	0	0	0	0	0	plant-pathogen interaction
T1_Unigene_BMK.25580	203	0	0	0	0	0	0	plant-pathogen interaction
T1_Unigene_BMK.25807	333	0.687688	0.685629	0.202108	1	1	0	plant-pathogen interaction
T1_Unigene_BMK.25808	514	3.07588	0.805825	1.0475	8	8	0	plant-pathogen interaction
T1_Unigene_BMK.26480	434	3.3341	0.995402	0.930443	6	4	2	plant-pathogen interaction
T1_Unigene_BMK.27167	225	0	0	0	0	0	0	plant-pathogen interaction
T1_Unigene_BMK.27236	322	2.1646	0.95356	0.627038	3	3	0	plant-pathogen interaction
T1_Unigene_BMK.27523	560	5.10179	0.976827	1.56237	13	13	0	plant-pathogen interaction
T1_Unigene_BMK.27854	488	23.6844	0.981595	6.61987	48	48	0	plant-pathogen interaction
T1_Unigene_BMK.27855	445	11.227	0.892377	3.17605	21	21	0	plant-pathogen interaction
T1_Unigene_BMK.27862	213	0	0	0	0	0	0	plant-pathogen interaction
T1_Unigene_BMK.27863	1279	14.6904	0.986719	4.10443	78	78	0	plant-pathogen interaction
T1_Unigene_BMK.28180	621	4.49919	0.9791	1.30052	12	12	0	plant-pathogen interaction
T1_Unigene_BMK.28181	437	4.79176	0.995434	1.38608	9	9	0	plant-pathogen interaction
T1_Unigene_BMK.28182	590	12.9407	0.976311	3.65028	32	32	0	plant-pathogen interaction
T1_Unigene_BMK.2896	343	4.09329	0.994186	1.1773	6	6	0	plant-pathogen interaction
T1_Unigene_BMK.29132	983	16.5707	0.997967	4.72415	69	69	0	plant-pathogen interaction
T1_Unigene_BMK.29133	375	10.1253	0.994681	2.87155	16	16	0	plant-pathogen interaction
T1_Unigene_BMK.29134	236	0	0	0	0	0	0	plant-pathogen interaction
T1_Unigene_BMK.29361	959	17.2336	0.953125	4.84238	69	57	12	plant-pathogen interaction
T1_Unigene_BMK.29636	571	6.28021	0.823427	1.76801	15	15	0	plant-pathogen interaction
T1_Unigene_BMK.30270	475	4.77474	0.796218	1.41689	10	10	0	plant-pathogen interaction
T1_Unigene_BMK.30487	713	1.41655	0.843137	0.377571	4	2	2	plant-pathogen interaction
T1_Unigene_BMK.30949	2134	115.178	0.999063	33.3672	1058	1058	0	plant-pathogen interaction
T1_Unigene_BMK.31373	871	60.5373	0.954128	17.2312	223	223	0	plant-pathogen interaction
T1_Unigene_BMK.31373	871	60.5373	0.954128	17.2312	223	223	0	plant-pathogen interaction
T1_Unigene_BMK.31373	871	60.5373	0.954128	17.2312	223	223	0	plant-pathogen interaction
T1_Unigene_BMK.33065	469	2.47761	0.902128	0.717506	5	5	0	plant-pathogen interaction
T1_Unigene_BMK.33065	469	2.47761	0.902128	0.717506	5	5	0	plant-pathogen interaction
T1_Unigene_BMK.33155	778	10.0257	0.957638	2.85471	33	33	0	plant-pathogen interaction
T1_Unigene_BMK.33155	778	10.0257	0.957638	2.85471	33	33	0	plant-pathogen interaction
T1_Unigene_BMK.33155	778	10.0257	0.957638	2.85471	33	33	0	plant-pathogen interaction
T1_Unigene_BMK.33156	332	1.51506	0.768769	0.405434	2	2	0	plant-pathogen interaction
T1_Unigene_BMK.33156	332	1.51506	0.768769	0.405434	2	2	0	plant-pathogen interaction
T1_Unigene_BMK.33156	332	1.51506	0.768769	0.405434	2	2	0	plant-pathogen interaction
T1_Unigene_BMK.33258	426	1.56808	0.641686	0.473958	3	3	0	plant-pathogen interaction
T1_Unigene_BMK.33258	426	1.56808	0.641686	0.473958	3	3	0	plant-pathogen interaction
T1_Unigene_BMK.3344	217	0	0	0	0	0	0	plant-pathogen interaction
T1_Unigene_BMK.3344	217	0	0	0	0	0	0	plant-pathogen interaction
T1_Unigene_BMK.33445	1223	33.0384	0.984477	9.35515	170	170	0	plant-pathogen interaction
T1_Unigene_BMK.33445	1223	33.0384	0.984477	9.35515	170	170	0	plant-pathogen interaction
T1_Unigene_BMK.33446	1024	19.4531	0.994146	5.52087	84	84	0	plant-pathogen interaction
T1_Unigene_BMK.33446	1024	19.4531	0.994146	5.52087	84	84	0	plant-pathogen interaction
T1_Unigene_BMK.33594	894	15.953	0.882682	4.44163	59	59	0	plant-pathogen interaction
T1_Unigene_BMK.33594	894	15.953	0.882682	4.44163	59	59	0	plant-pathogen interaction
T1_Unigene_BMK.33740	399	8.05263	0.995	2.36148	14	14	0	plant-pathogen interaction
T1_Unigene_BMK.33828	219	0	0	0	0	0	0	plant-pathogen interaction
T1_Unigene_BMK.33828	219	0	0	0	0	0	0	plant-pathogen interaction
T1_Unigene_BMK.34231	357	1.32493	0.824022	0.377042	2	2	0	plant-pathogen interaction
T1_Unigene_BMK.34231	357	1.32493	0.824022	0.377042	2	2	0	plant-pathogen interaction
T1_Unigene_BMK.34285	223	0	0	0	0	0	0	plant-pathogen interaction
T1_Unigene_BMK.34307	224	0.995536	0.991111	0.300456	1	1	0	plant-pathogen interaction
T1_Unigene_BMK.34307	224	0.995536	0.991111	0.300456	1	1	0	plant-pathogen interaction
T1_Unigene_BMK.34678	217	0	0	0	0	0	0	plant-pathogen interaction
T1_Unigene_BMK.34760	252	3.74206	0.98419	1.06829	4	4	0	plant-pathogen interaction
T1_Unigene_BMK.34761	1140	49.5149	0.989483	14.0508	238	238	0	plant-pathogen interaction
T1_Unigene_BMK.35361	797	6.97616	0.825815	1.94222	23	23	0	plant-pathogen interaction
T1_Unigene_BMK.35369	378	0	0	0	0	0	0	plant-pathogen interaction
T1_Unigene_BMK.35863	5662	52.5662	0.999647	14.9177	1255	1255	0	plant-pathogen interaction
T1_Unigene_BMK.36240	1110	22.3279	0.9955	6.48768	107	107	0	plant-pathogen interaction
T1_Unigene_BMK.36307	2556	48.2077	0.952679	14.2977	543	543	0	plant-pathogen interaction
T1_Unigene_BMK.370	252	1.99206	0.992095	0.534143	2	2	0	plant-pathogen interaction
T1_Unigene_BMK.37089	870	12.7667	0.997704	3.71322	48	48	0	plant-pathogen interaction
T1_Unigene_BMK.37178	2326	76.3577	0.999141	21.7299	751	751	0	plant-pathogen interaction
T1_Unigene_BMK.37468	2508	47.9055	0.999203	13.9005	518	506	12	plant-pathogen interaction
T1_Unigene_BMK.37877	1778	219.344	0.998876	62.0405	1639	1639	0	plant-pathogen interaction
T1_Unigene_BMK.38046	3769	285.293	0.999469	80.9446	4533	4523	10	plant-pathogen interaction
T1_Unigene_BMK.38158	1790	6.69385	0.998883	2.03034	54	51	3	plant-pathogen interaction
T1_Unigene_BMK.38593	285	0.803509	0.800699	0.236148	1	1	0	plant-pathogen interaction
T1_Unigene_BMK.38710	2398	66.7627	0.999166	18.8322	671	671	0	plant-pathogen interaction
T1_Unigene_BMK.39511	1100	6.88182	0.961853	1.95788	32	32	0	plant-pathogen interaction
T1_Unigene_BMK.40094	1792	93.9291	0.998885	26.5903	708	708	0	plant-pathogen interaction
T1_Unigene_BMK.4099	430	3.33256	0.832947	0.939099	6	6	0	plant-pathogen interaction
T1_Unigene_BMK.42203	2099	30.1634	0.996667	9.71535	303	285	18	plant-pathogen interaction
T1_Unigene_BMK.42204	2147	153.898	0.999069	43.3529	1383	1383	0	plant-pathogen interaction
T1_Unigene_BMK.42523	2008	13.6718	0.99552	3.92148	117	117	0	plant-pathogen interaction
T1_Unigene_BMK.42523	2008	13.6718	0.99552	3.92148	117	117	0	plant-pathogen interaction
T1_Unigene_BMK.42676	2240	85.8112	0.999108	24.2468	807	807	0	plant-pathogen interaction
T1_Unigene_BMK.42676	2240	85.8112	0.999108	24.2468	807	807	0	plant-pathogen interaction
T1_Unigene_BMK.43218	2247	115.83	0.997331	32.6476	1090	614	476	plant-pathogen interaction
T1_Unigene_BMK.43218	2247	115.83	0.997331	32.6476	1090	614	476	plant-pathogen interaction
T1_Unigene_BMK.43500	2002	13.1159	0.964553	3.76515	112	46	66	plant-pathogen interaction
T1_Unigene_BMK.43500	2002	13.1159	0.964553	3.76515	112	46	66	plant-pathogen interaction
T1_Unigene_BMK.43562	850	44.0412	0.977673	12.5103	158	158	0	plant-pathogen interaction
T1_Unigene_BMK.43564	1617	40.1484	0.972806	11.3211	272	272	0	plant-pathogen interaction
T1_Unigene_BMK.43566	723	17.1729	0.924033	5.39906	58	58	0	plant-pathogen interaction
T1_Unigene_BMK.43981	1856	1769.93	0.98923	500.342	13798	13798	0	plant-pathogen interaction
T1_Unigene_BMK.44184	769	698.49	0.997403	197.18	2253	2253	0	plant-pathogen interaction
T1_Unigene_BMK.44289	757	583.982	0.997361	164.388	1849	1849	0	plant-pathogen interaction
T1_Unigene_BMK.44786	1160	210.247	0.998277	59.2374	1021	1021	0	plant-pathogen interaction
T1_Unigene_BMK.44830	1657	327.657	0.998794	92.6063	2280	1519	761	plant-pathogen interaction
T1_Unigene_BMK.44869	1214	365.236	0.998354	103.67	1870	1870	0	plant-pathogen interaction
T1_Unigene_BMK.45024	3352	181.024	0.982106	51.3198	2556	2556	0	plant-pathogen interaction
T1_Unigene_BMK.45095	1018	247.939	0.998037	70.211	1062	1062	0	plant-pathogen interaction
T1_Unigene_BMK.45520	793	189.609	0.997481	53.8926	635	635	0	plant-pathogen interaction
T1_Unigene_BMK.45570	824	127.854	0.911515	36.5097	447	447	0	plant-pathogen interaction
T1_Unigene_BMK.45710	756	119.468	0.997358	33.651	378	378	0	plant-pathogen interaction
T1_Unigene_BMK.45811	1839	99.4758	0.998913	27.9602	764	764	0	plant-pathogen interaction
T1_Unigene_BMK.45899	862	41.7401	0.974508	11.7896	151	96	55	plant-pathogen interaction
T1_Unigene_BMK.45974	2390	100.609	0.949394	28.4696	1011	1011	0	plant-pathogen interaction
T1_Unigene_BMK.46177	1025	99.4107	0.973684	28.234	430	430	0	plant-pathogen interaction
T1_Unigene_BMK.46182	1021	94.9549	0.991194	26.6967	405	405	0	plant-pathogen interaction
T1_Unigene_BMK.46282	1518	110.271	0.998683	30.9465	698	698	0	plant-pathogen interaction
T1_Unigene_BMK.46396	1349	92.8747	0.998519	26.4419	530	295	235	plant-pathogen interaction
T1_Unigene_BMK.4641	546	3.7674	0.996344	1.10937	9	9	0	plant-pathogen interaction
T1_Unigene_BMK.46840	1916	63.2046	0.970788	17.9144	510	510	0	plant-pathogen interaction
T1_Unigene_BMK.47843	747	25.7403	0.987968	7.29781	81	81	0	plant-pathogen interaction
T1_Unigene_BMK.48804	575	16.9217	0.982639	4.79893	41	41	0	plant-pathogen interaction
T1_Unigene_BMK.49047	854	13.1101	0.789474	3.70398	47	27	20	plant-pathogen interaction
T1_Unigene_BMK.49049	737	15.4355	0.960705	4.38331	48	48	0	plant-pathogen interaction
T1_Unigene_BMK.49164	526	11.9068	0.916509	3.32672	26	26	0	plant-pathogen interaction
T1_Unigene_BMK.49579	547	12.958	0.99635	3.69116	30	30	0	plant-pathogen interaction
T1_Unigene_BMK.50423	1213	11.5293	0.998353	3.27355	59	59	0	plant-pathogen interaction
T1_Unigene_BMK.51563	371	2.60377	0.994624	0.725629	4	4	0	plant-pathogen interaction
T1_Unigene_BMK.5874	419	4.09308	0.995238	1.12438	7	7	0	plant-pathogen interaction
T1_Unigene_BMK.6341	344	2.03779	0.875362	0.586937	3	3	0	plant-pathogen interaction
T1_Unigene_BMK.699	384	4.01823	0.851948	1.22686	7	7	0	plant-pathogen interaction
T1_Unigene_BMK.7186	340	3.55588	0.994135	0.989736	5	5	0	bacterial invasion of epithelial cells
T1_Unigene_BMK.7236	305	1.60656	0.895425	0.441325	2	2	0	plant-pathogen interaction
T1_Unigene_BMK.730	247	1.82996	0.991935	0.544956	2	2	0	plant-pathogen interaction
T1_Unigene_BMK.8718	461	5.2256	0.876623	1.45991	10	10	0	plant-pathogen interaction
T1_Unigene_BMK.9059	461	6.83948	0.800866	1.89789	13	13	0	plant-pathogen interaction
T1_Unigene_BMK.9453	582	10.7182	0.989708	3.00662	26	26	0	plant-pathogen interaction
T2_Unigene_BMK.2432	211	0	0	0	0	0	0	plant-pathogen interaction
