# Supplementary material for: Transcriptome Sequencing and De Novo Analysis of Youngia japonica Using the Illumina Platform
Source: PLoS One. 2014 Mar 4;9(3):e90636. doi: 10.1371/journal.pone.0090636 (PMC3942458; doi:10.1371/journal.pone.0090636)
Supplement: Table S2 — Unigenes related to secondary metabolites biosynthesis, transport and catabolism pathway. (XLS) [file pone.0090636.s002.xls]

## Sheet: Sheet1
#Gene	Length	Depth	Coverage	RPKM	TotalReads	UniqReads	MultiPosiReads	Pathway
T1_Unigene_BMK.10011	1760	92.2313	0.998864	26.309	688	688	0	Limonene and pinene degradation
T1_Unigene_BMK.10502	350	2.72857	0.994302	0.769166	4	4	0	Stilbenoid, diarylheptanoid and gingerol biosynthesis
T1_Unigene_BMK.10502	350	2.72857	0.994302	0.769166	4	4	0	Tropane, piperidine and pyridine alkaloid biosynthesis
T1_Unigene_BMK.10502	350	2.72857	0.994302	0.769166	4	4	0	Isoquinoline alkaloid biosynthesis
T1_Unigene_BMK.10502	350	2.72857	0.994302	0.769166	4	4	0	Ubiquinone and other terpenoid-quinone biosynthesis
T1_Unigene_BMK.10543	257	0.961089	0.957364	0.261876	1	1	0	Phenylpropanoid biosynthesis
T1_Unigene_BMK.1073	542	5.28044	0.85267	1.49008	12	12	0	Phenylpropanoid biosynthesis
T1_Unigene_BMK.10734	1607	120.206	0.990672	34.1745	816	816	0	Stilbenoid, diarylheptanoid and gingerol biosynthesis
T1_Unigene_BMK.10734	1607	120.206	0.990672	34.1745	816	816	0	Tropane, piperidine and pyridine alkaloid biosynthesis
T1_Unigene_BMK.10734	1607	120.206	0.990672	34.1745	816	816	0	Isoquinoline alkaloid biosynthesis
T1_Unigene_BMK.10734	1607	120.206	0.990672	34.1745	816	816	0	Ubiquinone and other terpenoid-quinone biosynthesis
T1_Unigene_BMK.10994	328	2.89024	0.954407	0.820757	4	4	0	Phenylpropanoid biosynthesis
T1_Unigene_BMK.113	1044	6.84387	0.97512	1.8695	29	29	0	Phenylpropanoid biosynthesis
T1_Unigene_BMK.11326	446	2.11211	0.651007	0.603606	4	4	0	Flavonoid biosynthesis
T1_Unigene_BMK.11362	1151	9.25891	0.998264	2.92363	50	14	36	Brassinosteroid biosynthesis
T1_Unigene_BMK.11983	989	21.1314	0.980808	5.98845	88	88	0	Phenylpropanoid biosynthesis
T1_Unigene_BMK.1207	898	6.90869	0.996663	2.02356	27	27	0	Flavonoid biosynthesis
T1_Unigene_BMK.1207	898	6.90869	0.996663	2.02356	27	27	0	Stilbenoid, diarylheptanoid and gingerol biosynthesis
T1_Unigene_BMK.1207	898	6.90869	0.996663	2.02356	27	27	0	Phenylpropanoid biosynthesis
T1_Unigene_BMK.12090	308	2.28247	0.899676	0.65554	3	3	0	Phenylpropanoid biosynthesis
T1_Unigene_BMK.12478	697	9.6571	0.997135	2.70367	28	28	0	Tropane, piperidine and pyridine alkaloid biosynthesis
T1_Unigene_BMK.12561	436	1.61697	0.709382	0.463088	3	3	0	Phenylpropanoid biosynthesis
T1_Unigene_BMK.13830	1443	66.5586	0.998615	19.4024	416	416	0	Phenylpropanoid biosynthesis
T1_Unigene_BMK.13857	495	2.42626	0.995968	0.679819	5	5	0	Steroid biosynthesis
T1_Unigene_BMK.1417	394	5.39086	0.916456	1.53736	9	9	0	Tropane, piperidine and pyridine alkaloid biosynthesis
T1_Unigene_BMK.14282	558	2.87276	0.9678	0.844291	7	7	0	Steroid biosynthesis
T1_Unigene_BMK.14618	301	3.15615	0.993377	0.89438	4	4	0	Flavone and flavonol biosynthesis
T1_Unigene_BMK.14731	1281	43.8751	0.99844	12.3991	236	236	0	Ubiquinone and other terpenoid-quinone biosynthesis
T1_Unigene_BMK.14761	1863	1394.17	0.998927	391.819	10846	10721	125	Flavonoid biosynthesis
T1_Unigene_BMK.14761	1863	1394.17	0.998927	391.819	10846	10721	125	Stilbenoid, diarylheptanoid and gingerol biosynthesis
T1_Unigene_BMK.14761	1863	1394.17	0.998927	391.819	10846	10721	125	Phenylpropanoid biosynthesis
T1_Unigene_BMK.14786	299	3.16388	0.993333	0.900362	4	4	0	Stilbenoid, diarylheptanoid and gingerol biosynthesis
T1_Unigene_BMK.14786	299	3.16388	0.993333	0.900362	4	4	0	Tropane, piperidine and pyridine alkaloid biosynthesis
T1_Unigene_BMK.14786	299	3.16388	0.993333	0.900362	4	4	0	Isoquinoline alkaloid biosynthesis
T1_Unigene_BMK.14853	208	0	0	0	0	0	0	Phenylpropanoid biosynthesis
T1_Unigene_BMK.15123	865	11.3919	0.997691	3.50126	45	36	9	Phenylpropanoid biosynthesis
T1_Unigene_BMK.15173	590	9.78983	0.876481	2.73771	24	24	0	Flavonoid biosynthesis
T1_Unigene_BMK.15173	590	9.78983	0.876481	2.73771	24	24	0	Stilbenoid, diarylheptanoid and gingerol biosynthesis
T1_Unigene_BMK.15173	590	9.78983	0.876481	2.73771	24	24	0	Phenylpropanoid biosynthesis
T1_Unigene_BMK.15176	425	6.17412	0.995305	1.74194	11	11	0	Flavonoid biosynthesis
T1_Unigene_BMK.15211	1470	84.9231	0.99864	23.9907	524	524	0	Limonene and pinene degradation
T1_Unigene_BMK.15403	397	1.80353	0.982412	0.50858	3	2	1	Flavonoid biosynthesis
T1_Unigene_BMK.15554	221	0	0	0	0	0	0	Ubiquinone and other terpenoid-quinone biosynthesis
T1_Unigene_BMK.15555	336	1.50893	0.789318	0.400608	2	2	0	Ubiquinone and other terpenoid-quinone biosynthesis
T1_Unigene_BMK.15684	298	2.2953	0.9699	0.677538	3	3	0	Steroid biosynthesis
T1_Unigene_BMK.15939	226	0.995575	0.991189	0.297797	1	1	0	Stilbenoid, diarylheptanoid and gingerol biosynthesis
T1_Unigene_BMK.15939	226	0.995575	0.991189	0.297797	1	1	0	Tropane, piperidine and pyridine alkaloid biosynthesis
T1_Unigene_BMK.15939	226	0.995575	0.991189	0.297797	1	1	0	Isoquinoline alkaloid biosynthesis
T1_Unigene_BMK.15939	226	0.995575	0.991189	0.297797	1	1	0	Ubiquinone and other terpenoid-quinone biosynthesis
T1_Unigene_BMK.161	491	7.46436	0.941057	2.05607	15	15	0	Flavonoid biosynthesis
T1_Unigene_BMK.161	491	7.46436	0.941057	2.05607	15	15	0	Stilbenoid, diarylheptanoid and gingerol biosynthesis
T1_Unigene_BMK.16297	660	4.23333	0.966717	1.22367	12	11	1	Phenylpropanoid biosynthesis
T1_Unigene_BMK.16499	715	42.9636	0.910615	12.2367	130	38	92	Limonene and pinene degradation
T1_Unigene_BMK.16591	362	3.36188	0.955923	0.929586	5	5	0	Limonene and pinene degradation
T1_Unigene_BMK.16907	3342	35.4773	0.999402	10.049	499	499	0	Steroid biosynthesis
T1_Unigene_BMK.17220	662	5.33837	0.93816	1.52497	15	5	10	Diterpenoid biosynthesis
T1_Unigene_BMK.17289	272	2.65441	0.985348	0.742302	3	3	0	Stilbenoid, diarylheptanoid and gingerol biosynthesis
T1_Unigene_BMK.17289	272	2.65441	0.985348	0.742302	3	3	0	Isoquinoline alkaloid biosynthesis
T1_Unigene_BMK.17356	372	1.21774	0.739946	0.361839	2	2	0	Phenylpropanoid biosynthesis
T1_Unigene_BMK.1755	377	1.87003	0.994709	0.53556	3	3	0	Flavonoid biosynthesis
T1_Unigene_BMK.17694	321	16.1059	0.878882	4.6126	22	22	0	Flavonoid biosynthesis
T1_Unigene_BMK.17694	321	16.1059	0.878882	4.6126	22	22	0	Stilbenoid, diarylheptanoid and gingerol biosynthesis
T1_Unigene_BMK.178	327	4.53517	0.966463	1.2349	6	6	0	Flavonoid biosynthesis
T1_Unigene_BMK.178	327	4.53517	0.966463	1.2349	6	6	0	Stilbenoid, diarylheptanoid and gingerol biosynthesis
T1_Unigene_BMK.17802	492	4.42683	0.943205	1.23114	9	9	0	Ubiquinone and other terpenoid-quinone biosynthesis
T1_Unigene_BMK.17938	1849	654.958	0.914595	186.182	5115	5115	0	Steroid biosynthesis
T1_Unigene_BMK.18177	561	6.9893	0.94484	1.91949	16	16	0	Phenylpropanoid biosynthesis
T1_Unigene_BMK.18177	561	6.9893	0.94484	1.91949	16	16	0	Phenylpropanoid biosynthesis
T1_Unigene_BMK.18234	405	4.65185	0.995074	1.32942	8	8	0	Phenylpropanoid biosynthesis
T1_Unigene_BMK.18436	216	0	0	0	0	0	0	Limonene and pinene degradation
T1_Unigene_BMK.18439	502	4.13944	0.819085	1.20661	9	9	0	Flavonoid biosynthesis
T1_Unigene_BMK.18440	1714	84.8506	0.998834	27.4077	698	698	0	Stilbenoid, diarylheptanoid and gingerol biosynthesis
T1_Unigene_BMK.18440	1714	84.8506	0.998834	27.4077	698	698	0	Tropane, piperidine and pyridine alkaloid biosynthesis
T1_Unigene_BMK.18440	1714	84.8506	0.998834	27.4077	698	698	0	Isoquinoline alkaloid biosynthesis
T1_Unigene_BMK.18440	1714	84.8506	0.998834	27.4077	698	698	0	Ubiquinone and other terpenoid-quinone biosynthesis
T1_Unigene_BMK.18458	253	0.913043	0.909449	0.266016	1	1	0	Limonene and pinene degradation
T1_Unigene_BMK.18459	434	3.29493	0.77931	0.930443	6	6	0	Limonene and pinene degradation
T1_Unigene_BMK.18601	220	0	0	0	0	0	0	Flavonoid biosynthesis
T1_Unigene_BMK.18815	629	5.02544	0.960317	1.39098	13	4	9	Phenylpropanoid biosynthesis
T1_Unigene_BMK.19117	1599	41.5885	0.99875	11.701	278	278	0	Stilbenoid, diarylheptanoid and gingerol biosynthesis
T1_Unigene_BMK.19117	1599	41.5885	0.99875	11.701	278	278	0	Isoquinoline alkaloid biosynthesis
T1_Unigene_BMK.1930	628	4.80255	0.922099	1.3932	13	13	0	Flavonoid biosynthesis
T1_Unigene_BMK.19304	269	0.881041	0.877778	0.250194	1	1	0	Flavonoid biosynthesis
T1_Unigene_BMK.19304	269	0.881041	0.877778	0.250194	1	1	0	Stilbenoid, diarylheptanoid and gingerol biosynthesis
T1_Unigene_BMK.19304	269	0.881041	0.877778	0.250194	1	1	0	Phenylpropanoid biosynthesis
T1_Unigene_BMK.19702	1921	976.793	0.998959	274.954	7848	7848	0	Flavonoid biosynthesis
T1_Unigene_BMK.19702	1921	976.793	0.998959	274.954	7848	7848	0	Stilbenoid, diarylheptanoid and gingerol biosynthesis
T1_Unigene_BMK.20022	2082	640.131	0.99904	180.216	5575	5566	9	Ubiquinone and other terpenoid-quinone biosynthesis
T1_Unigene_BMK.20160	207	0	0	0	0	0	0	Tropane, piperidine and pyridine alkaloid biosynthesis
T1_Unigene_BMK.20583	376	86.6968	0.994695	25.0593	140	140	0	Flavonoid biosynthesis
T1_Unigene_BMK.20583	376	86.6968	0.994695	25.0593	140	140	0	Stilbenoid, diarylheptanoid and gingerol biosynthesis
T1_Unigene_BMK.20584	244	31.1189	0.991837	9.10233	33	33	0	Flavonoid biosynthesis
T1_Unigene_BMK.20584	244	31.1189	0.991837	9.10233	33	33	0	Stilbenoid, diarylheptanoid and gingerol biosynthesis
T1_Unigene_BMK.20584	244	31.1189	0.991837	9.10233	33	33	0	Phenylpropanoid biosynthesis
T1_Unigene_BMK.20605	1382	48.246	0.986985	13.587	279	279	0	Ubiquinone and other terpenoid-quinone biosynthesis
T1_Unigene_BMK.2078	273	5.67766	0.843066	1.72569	7	0	7	Limonene and pinene degradation
T1_Unigene_BMK.21092	1255	26.8072	0.998408	7.61505	142	142	0	Phenylpropanoid biosynthesis
T1_Unigene_BMK.21161	671	514.376	0.78869	143.932	1435	1435	0	Phenylpropanoid biosynthesis
T1_Unigene_BMK.22117	1243	62.7474	0.998392	17.8137	329	232	97	Phenylpropanoid biosynthesis
T1_Unigene_BMK.22344	940	45.7532	0.997875	12.8876	180	180	0	Phenylpropanoid biosynthesis
T1_Unigene_BMK.22345	862	34.8341	0.991889	9.91573	127	127	0	Phenylpropanoid biosynthesis
T1_Unigene_BMK.22555	1712	54.3919	0.998832	15.4889	394	394	0	Phenylpropanoid biosynthesis
T1_Unigene_BMK.22555	1712	54.3919	0.998832	15.4889	394	394	0	Ubiquinone and other terpenoid-quinone biosynthesis
T1_Unigene_BMK.22556	337	4.89911	0.994083	1.39797	7	7	0	Ubiquinone and other terpenoid-quinone biosynthesis
T1_Unigene_BMK.22715	337	1.45401	0.801775	0.399419	2	2	0	Steroid biosynthesis
T1_Unigene_BMK.22773	2228	66.5615	0.999103	18.8192	623	623	0	Phenylpropanoid biosynthesis
T1_Unigene_BMK.22776	906	26.1545	0.981257	7.50277	101	101	0	Diterpenoid biosynthesis
T1_Unigene_BMK.22851	237	1.99156	0.991597	0.56795	2	2	0	Ubiquinone and other terpenoid-quinone biosynthesis
T1_Unigene_BMK.23093	344	1.36337	0.994203	0.391291	2	2	0	Stilbenoid, diarylheptanoid and gingerol biosynthesis
T1_Unigene_BMK.23093	344	1.36337	0.994203	0.391291	2	2	0	Tropane, piperidine and pyridine alkaloid biosynthesis
T1_Unigene_BMK.23093	344	1.36337	0.994203	0.391291	2	2	0	Isoquinoline alkaloid biosynthesis
T1_Unigene_BMK.23460	205	0	0	0	0	0	0	Stilbenoid, diarylheptanoid and gingerol biosynthesis
T1_Unigene_BMK.23460	205	0	0	0	0	0	0	Tropane, piperidine and pyridine alkaloid biosynthesis
T1_Unigene_BMK.23460	205	0	0	0	0	0	0	Isoquinoline alkaloid biosynthesis
T1_Unigene_BMK.23460	205	0	0	0	0	0	0	Ubiquinone and other terpenoid-quinone biosynthesis
T1_Unigene_BMK.23594	454	2.6696	0.791209	0.889455	6	6	0	Phenylpropanoid biosynthesis
T1_Unigene_BMK.23851	370	3.1027	0.978437	0.909487	5	4	1	Diterpenoid biosynthesis
T1_Unigene_BMK.24620	379	2.49604	0.976316	0.710312	4	4	0	Stilbenoid, diarylheptanoid and gingerol biosynthesis
T1_Unigene_BMK.24620	379	2.49604	0.976316	0.710312	4	4	0	Isoquinoline alkaloid biosynthesis
T1_Unigene_BMK.25914	251	1.95219	0.992063	0.536271	2	2	0	Diterpenoid biosynthesis
T1_Unigene_BMK.26486	523	480.625	0.996183	138.207	1074	740	334	Phenylpropanoid biosynthesis
T1_Unigene_BMK.26674	225	0	0	0	0	0	0	Phenylpropanoid biosynthesis
T1_Unigene_BMK.26674	225	0	0	0	0	0	0	Ubiquinone and other terpenoid-quinone biosynthesis
T1_Unigene_BMK.27060	510	0	0	0	0	0	0	Diterpenoid biosynthesis
T1_Unigene_BMK.27060	510	0	0	0	0	0	0	Diterpenoid biosynthesis
T1_Unigene_BMK.27581	363	3.17631	0.994505	0.927026	5	5	0	Terpenoid backbone biosynthesis
T1_Unigene_BMK.276	246	0.995935	0.991903	0.273586	1	1	0	Terpenoid backbone biosynthesis
T1_Unigene_BMK.27678	1210	172.957	0.990917	48.6688	875	875	0	Terpenoid backbone biosynthesis
T1_Unigene_BMK.28924	235	2.98723	0.991525	0.859175	3	3	0	Phenylpropanoid biosynthesis
T1_Unigene_BMK.29230	362	13.2597	0.92562	3.71835	20	20	0	Flavonoid biosynthesis
T1_Unigene_BMK.29230	362	13.2597	0.92562	3.71835	20	20	0	Stilbenoid, diarylheptanoid and gingerol biosynthesis
T1_Unigene_BMK.29230	362	13.2597	0.92562	3.71835	20	20	0	Phenylpropanoid biosynthesis
T1_Unigene_BMK.29231	381	6.30184	0.945026	1.76646	10	10	0	Flavonoid biosynthesis
T1_Unigene_BMK.29231	381	6.30184	0.945026	1.76646	10	10	0	Stilbenoid, diarylheptanoid and gingerol biosynthesis
T1_Unigene_BMK.29231	381	6.30184	0.945026	1.76646	10	10	0	Phenylpropanoid biosynthesis
T1_Unigene_BMK.29338	331	2.1571	0.978916	0.609988	3	3	0	Phenylpropanoid biosynthesis
T1_Unigene_BMK.29453	314	54.7707	0.993651	15.4323	72	72	0	Phenylpropanoid biosynthesis
T1_Unigene_BMK.29455	242	10.405	0.99177	3.05918	11	11	0	Phenylpropanoid biosynthesis
T1_Unigene_BMK.2949	417	4.35252	0.9689	1.29117	8	8	0	Diterpenoid biosynthesis
T1_Unigene_BMK.29569	1045	8.87751	0.970363	2.51175	39	39	0	Ubiquinone and other terpenoid-quinone biosynthesis
T1_Unigene_BMK.29597	465	7.71828	0.892704	2.17103	15	14	1	Ubiquinone and other terpenoid-quinone biosynthesis
T1_Unigene_BMK.29598	318	3.78931	0.962382	1.05821	5	5	0	Ubiquinone and other terpenoid-quinone biosynthesis
T1_Unigene_BMK.2970	244	0	0	0	0	0	0	Phenylpropanoid biosynthesis
T1_Unigene_BMK.29722	225	1.96889	0.99115	0.598241	2	2	0	Phenylpropanoid biosynthesis
T1_Unigene_BMK.29751	911	234.11	0.997807	66.6372	902	902	0	Terpenoid backbone biosynthesis
T1_Unigene_BMK.29752	435	92.5494	0.995413	26.302	170	164	6	Terpenoid backbone biosynthesis
T1_Unigene_BMK.29753	292	95.6747	0.993174	27.4279	119	119	0	Terpenoid backbone biosynthesis
T1_Unigene_BMK.299	207	0	0	0	0	0	0	Terpenoid backbone biosynthesis
T1_Unigene_BMK.29969	1329	6.86155	0.915038	1.975	39	29	10	Stilbenoid, diarylheptanoid and gingerol biosynthesis
T1_Unigene_BMK.29969	1329	6.86155	0.915038	1.975	39	29	10	Tropane, piperidine and pyridine alkaloid biosynthesis
T1_Unigene_BMK.29969	1329	6.86155	0.915038	1.975	39	29	10	Isoquinoline alkaloid biosynthesis
T1_Unigene_BMK.30101	1303	59.2502	0.990798	16.8901	327	327	0	Terpenoid backbone biosynthesis
T1_Unigene_BMK.30113	1758	94.5381	0.997726	26.9132	703	703	0	Limonene and pinene degradation
T1_Unigene_BMK.30125	229	0.9869	0.982609	0.293895	1	1	0	Phenylpropanoid biosynthesis
T1_Unigene_BMK.30126	429	3.35664	0.951163	0.941288	6	6	0	Phenylpropanoid biosynthesis
T1_Unigene_BMK.30258	277	2.62094	0.946043	0.728903	3	3	0	Ubiquinone and other terpenoid-quinone biosynthesis
T1_Unigene_BMK.30450	374	3.65241	0.941333	1.07971	6	6	0	Terpenoid backbone biosynthesis
T1_Unigene_BMK.30451	305	0.763934	0.761438	0.220662	1	1	0	Terpenoid backbone biosynthesis
T1_Unigene_BMK.30452	305	2.36066	0.95098	0.661987	3	3	0	Terpenoid backbone biosynthesis
T1_Unigene_BMK.30648	1670	820.827	0.998803	233.059	5783	5614	169	Flavonoid biosynthesis
T1_Unigene_BMK.30648	1670	820.827	0.998803	233.059	5783	5614	169	Stilbenoid, diarylheptanoid and gingerol biosynthesis
T1_Unigene_BMK.30648	1670	820.827	0.998803	233.059	5783	5614	169	Phenylpropanoid biosynthesis
T1_Unigene_BMK.30794	1419	42.3087	0.989437	12.047	254	254	0	Steroid biosynthesis
T1_Unigene_BMK.30810	300	2.33333	0.993355	0.673021	3	3	0	Limonene and pinene degradation
T1_Unigene_BMK.31177	566	46.4223	0.994709	13.5555	114	106	8	Steroid biosynthesis
T1_Unigene_BMK.31178	352	39.2216	0.994334	11.0895	58	58	0	Steroid biosynthesis
T1_Unigene_BMK.31311	1410	864.654	0.998583	297.752	6238	6238	0	Flavonoid biosynthesis
T1_Unigene_BMK.3140	344	1.38953	0.750725	0.391291	2	2	0	Phenylpropanoid biosynthesis
T1_Unigene_BMK.31544	1974	55.7781	0.998987	17.6608	518	518	0	Phenylpropanoid biosynthesis
T1_Unigene_BMK.32238	2257	179.332	0.999114	50.5436	1695	1619	76	Terpenoid backbone biosynthesis
T1_Unigene_BMK.32288	1328	99.7899	0.984199	32.8908	649	647	2	Terpenoid backbone biosynthesis
T1_Unigene_BMK.32336	1640	25.3305	0.990859	7.38681	180	180	0	Phenylpropanoid biosynthesis
T1_Unigene_BMK.32424	905	6.78453	0.962472	1.93354	26	26	0	Ubiquinone and other terpenoid-quinone biosynthesis
T1_Unigene_BMK.3255	599	4.79466	0.99	1.34829	12	12	0	Diterpenoid biosynthesis
T1_Unigene_BMK.32745	650	7.54154	0.99232	2.17437	21	21	0	Terpenoid backbone biosynthesis
T1_Unigene_BMK.32849	1072	26.9767	0.972973	7.53381	120	120	0	Phenylpropanoid biosynthesis
T1_Unigene_BMK.32864	490	2.9898	0.863544	0.824107	6	6	0	Flavonoid biosynthesis
T1_Unigene_BMK.32864	490	2.9898	0.863544	0.824107	6	6	0	Stilbenoid, diarylheptanoid and gingerol biosynthesis
T1_Unigene_BMK.32864	490	2.9898	0.863544	0.824107	6	6	0	Phenylpropanoid biosynthesis
T1_Unigene_BMK.33188	538	7.99257	0.857143	2.25174	18	18	0	Brassinosteroid biosynthesis
T1_Unigene_BMK.33189	1141	4.78002	0.981611	1.35666	23	23	0	Brassinosteroid biosynthesis
T1_Unigene_BMK.33622	455	5.81538	0.995614	1.62708	11	10	1	Flavonoid biosynthesis
T1_Unigene_BMK.33746	1727	30.15	0.998843	8.57351	220	220	0	Phenylpropanoid biosynthesis
T1_Unigene_BMK.33746	1727	30.15	0.998843	8.57351	220	220	0	Ubiquinone and other terpenoid-quinone biosynthesis
T1_Unigene_BMK.33777	1639	227.001	0.992073	63.976	1558	1558	0	Flavonoid biosynthesis
T1_Unigene_BMK.33777	1639	227.001	0.992073	63.976	1558	1558	0	Stilbenoid, diarylheptanoid and gingerol biosynthesis
T1_Unigene_BMK.33777	1639	227.001	0.992073	63.976	1558	1558	0	Phenylpropanoid biosynthesis
T1_Unigene_BMK.33875	1333	2.73668	0.857571	0.757338	15	15	0	Phenylpropanoid biosynthesis
T1_Unigene_BMK.34033	380	6.89474	0.947507	1.94822	11	11	0	Steroid biosynthesis
T1_Unigene_BMK.34073	1849	35.7572	0.997838	10.2282	281	109	172	Diterpenoid biosynthesis
T1_Unigene_BMK.34309	1527	247.232	0.996728	69.9025	1586	1586	0	Steroid biosynthesis
T1_Unigene_BMK.34530	224	0	0	0	0	0	0	Stilbenoid, diarylheptanoid and gingerol biosynthesis
T1_Unigene_BMK.34530	224	0	0	0	0	0	0	Tropane, piperidine and pyridine alkaloid biosynthesis
T1_Unigene_BMK.34530	224	0	0	0	0	0	0	Isoquinoline alkaloid biosynthesis
T1_Unigene_BMK.34531	450	4.42	0.911308	1.19648	8	8	0	Stilbenoid, diarylheptanoid and gingerol biosynthesis
T1_Unigene_BMK.34531	450	4.42	0.911308	1.19648	8	8	0	Tropane, piperidine and pyridine alkaloid biosynthesis
T1_Unigene_BMK.34531	450	4.42	0.911308	1.19648	8	8	0	Isoquinoline alkaloid biosynthesis
T1_Unigene_BMK.34533	760	3.96184	0.877792	1.15122	13	13	0	Stilbenoid, diarylheptanoid and gingerol biosynthesis
T1_Unigene_BMK.34533	760	3.96184	0.877792	1.15122	13	13	0	Tropane, piperidine and pyridine alkaloid biosynthesis
T1_Unigene_BMK.34533	760	3.96184	0.877792	1.15122	13	13	0	Isoquinoline alkaloid biosynthesis
T1_Unigene_BMK.34583	338	2.14497	0.79351	0.597356	3	3	0	Ubiquinone and other terpenoid-quinone biosynthesis
T1_Unigene_BMK.34650	292	1.66438	0.887372	0.460973	2	2	0	Terpenoid backbone biosynthesis
T1_Unigene_BMK.34906	442	5.81222	0.995485	1.82721	12	12	0	Terpenoid backbone biosynthesis
T1_Unigene_BMK.35265	311	2.27653	0.875	0.649216	3	3	0	Phenylpropanoid biosynthesis
T1_Unigene_BMK.35266	881	4.25426	0.959184	1.22228	16	12	4	Phenylpropanoid biosynthesis
T1_Unigene_BMK.35558	1884	77.7765	0.997878	22.2197	622	622	0	Tropane, piperidine and pyridine alkaloid biosynthesis
T1_Unigene_BMK.35976	1160	29.4474	0.996555	8.35474	144	95	49	Phenylpropanoid biosynthesis
T1_Unigene_BMK.36068	1170	20.4162	0.994876	5.75231	100	100	0	Terpenoid backbone biosynthesis
T1_Unigene_BMK.36069	217	0	0	0	0	0	0	Terpenoid backbone biosynthesis
T1_Unigene_BMK.36180	318	4.51258	0.965517	1.26985	6	6	0	Phenylpropanoid biosynthesis
T1_Unigene_BMK.36182	233	0.965665	0.961538	0.28885	1	1	0	Phenylpropanoid biosynthesis
T1_Unigene_BMK.36535	1745	237.619	0.998855	77.6384	2013	860	1153	Ubiquinone and other terpenoid-quinone biosynthesis
T1_Unigene_BMK.36748	232	0	0	0	0	0	0	Terpenoid backbone biosynthesis
T1_Unigene_BMK.36749	671	43.5037	0.997024	12.2367	122	77	45	Terpenoid backbone biosynthesis
T1_Unigene_BMK.3683	247	0.991903	0.987903	0.272478	1	1	0	Phenylpropanoid biosynthesis
T1_Unigene_BMK.36989	1994	66.3872	0.980952	18.8338	558	379	179	Terpenoid backbone biosynthesis
T1_Unigene_BMK.37106	381	3.67192	0.829843	1.05987	6	6	0	Flavonoid biosynthesis
T1_Unigene_BMK.37106	381	3.67192	0.829843	1.05987	6	6	0	Stilbenoid, diarylheptanoid and gingerol biosynthesis
T1_Unigene_BMK.37106	381	3.67192	0.829843	1.05987	6	6	0	Phenylpropanoid biosynthesis
T1_Unigene_BMK.37125	1163	96.6784	0.998282	27.1986	470	470	0	Phenylpropanoid biosynthesis
T1_Unigene_BMK.37474	1117	12.4208	0.997317	3.49465	58	58	0	Phenylpropanoid biosynthesis
T1_Unigene_BMK.37474	1117	12.4208	0.997317	3.49465	58	58	0	Ubiquinone and other terpenoid-quinone biosynthesis
T1_Unigene_BMK.37475	665	8.40602	0.978979	2.42895	24	14	10	Phenylpropanoid biosynthesis
T1_Unigene_BMK.37475	665	8.40602	0.978979	2.42895	24	14	10	Ubiquinone and other terpenoid-quinone biosynthesis
T1_Unigene_BMK.3789	369	1.26829	0.854054	0.364781	2	2	0	Ubiquinone and other terpenoid-quinone biosynthesis
T1_Unigene_BMK.37987	484	8.9876	0.995876	2.50297	18	13	5	Phenylpropanoid biosynthesis
T1_Unigene_BMK.38251	2222	30.4815	0.982456	10.9646	362	362	0	Phenylpropanoid biosynthesis
T1_Unigene_BMK.38275	1322	49.3729	0.944067	14.0001	275	275	0	Flavone and flavonol biosynthesis
T1_Unigene_BMK.38415	1763	18.7039	0.998866	5.34446	140	140	0	Steroid biosynthesis
T1_Unigene_BMK.38566	944	13.1303	0.997884	3.70732	52	52	0	Tropane, piperidine and pyridine alkaloid biosynthesis
T1_Unigene_BMK.38764	2644	30.5333	0.999244	8.8073	346	188	158	Diterpenoid biosynthesis
T1_Unigene_BMK.39244	2691	33.5165	0.999257	9.47881	379	379	0	Stilbenoid, diarylheptanoid and gingerol biosynthesis
T1_Unigene_BMK.39244	2691	33.5165	0.999257	9.47881	379	379	0	Tropane, piperidine and pyridine alkaloid biosynthesis
T1_Unigene_BMK.39244	2691	33.5165	0.999257	9.47881	379	379	0	Isoquinoline alkaloid biosynthesis
T1_Unigene_BMK.39344	421	14.3159	0.957346	3.99656	25	25	0	Steroid biosynthesis
T1_Unigene_BMK.39403	222	0.995495	0.991031	0.303162	1	1	0	Terpenoid backbone biosynthesis
T1_Unigene_BMK.39577	1639	9.42953	0.979878	2.79228	68	68	0	Ubiquinone and other terpenoid-quinone biosynthesis
T1_Unigene_BMK.39804	1429	98.2589	0.998601	27.9287	593	593	0	Ubiquinone and other terpenoid-quinone biosynthesis
T1_Unigene_BMK.40105	293	2.34812	0.993197	0.6891	3	3	0	Flavone and flavonol biosynthesis
T1_Unigene_BMK.40218	267	1.72659	0.981343	0.504135	2	2	0	Terpenoid backbone biosynthesis
T1_Unigene_BMK.40219	1073	16.9432	0.988827	4.76697	76	76	0	Terpenoid backbone biosynthesis
T1_Unigene_BMK.40346	2004	193.404	0.991022	54.9432	1636	950	686	Steroid biosynthesis
T1_Unigene_BMK.40480	256	0.917969	0.914397	0.262899	1	1	0	Diterpenoid biosynthesis
T1_Unigene_BMK.40748	1187	35.8147	0.998316	10.1492	179	179	0	Tropane, piperidine and pyridine alkaloid biosynthesis
T1_Unigene_BMK.40807	1676	82.9153	0.998807	23.7726	592	592	0	Limonene and pinene degradation
T1_Unigene_BMK.40901	2393	63.8345	0.967836	19.2934	686	686	0	Ubiquinone and other terpenoid-quinone biosynthesis
T1_Unigene_BMK.41424	982	6.88493	0.997965	1.919	28	28	0	Phenylpropanoid biosynthesis
T1_Unigene_BMK.42114	1018	364.481	0.967615	103.862	1571	498	1073	Flavonoid biosynthesis
T1_Unigene_BMK.42114	1018	364.481	0.967615	103.862	1571	498	1073	Stilbenoid, diarylheptanoid and gingerol biosynthesis
T1_Unigene_BMK.42114	1018	364.481	0.967615	103.862	1571	498	1073	Phenylpropanoid biosynthesis
T1_Unigene_BMK.42531	1937	47.5225	0.985552	15.0101	432	396	36	Stilbenoid, diarylheptanoid and gingerol biosynthesis
T1_Unigene_BMK.42531	1937	47.5225	0.985552	15.0101	432	396	36	Isoquinoline alkaloid biosynthesis
T1_Unigene_BMK.42552	392	1.87245	0.801527	0.515067	3	3	0	Terpenoid backbone biosynthesis
T1_Unigene_BMK.42610	1353	40.4198	0.985968	12.1373	244	90	154	Terpenoid backbone biosynthesis
T1_Unigene_BMK.42787	3985	47.7997	0.999498	13.5449	802	802	0	Limonene and pinene degradation
T1_Unigene_BMK.42802	3699	213.032	0.998649	60.8611	3345	676	2669	Phenylpropanoid biosynthesis
T1_Unigene_BMK.43182	2043	103.896	0.999022	34.2934	1041	544	497	Stilbenoid, diarylheptanoid and gingerol biosynthesis
T1_Unigene_BMK.43182	2043	103.896	0.999022	34.2934	1041	544	497	Isoquinoline alkaloid biosynthesis
T1_Unigene_BMK.43259	327	10.2661	0.911585	3.49888	17	17	0	Terpenoid backbone biosynthesis
T1_Unigene_BMK.43909	1517	3355.14	0.998682	950.969	21435	21414	21	Phenylpropanoid biosynthesis
T1_Unigene_BMK.44	1243	7.24698	0.998392	2.0575	38	38	0	Phenylpropanoid biosynthesis
T1_Unigene_BMK.44196	2176	741.647	0.999081	210.226	6797	6790	7	Limonene and pinene degradation
T1_Unigene_BMK.44237	1617	552.188	0.998764	156.664	3764	3758	6	Terpenoid backbone biosynthesis
T1_Unigene_BMK.44285	1811	642.695	0.998896	180.76	4864	4864	0	Terpenoid backbone biosynthesis
T1_Unigene_BMK.44355	2731	400.554	0.982064	113.583	4609	4592	17	Terpenoid backbone biosynthesis
T1_Unigene_BMK.44650	3086	246.73	0.999352	69.5702	3190	3190	0	Terpenoid backbone biosynthesis
T1_Unigene_BMK.44762	1061	318.066	0.998117	90.8356	1432	1432	0	Flavonoid biosynthesis
T1_Unigene_BMK.44898	1346	262.447	0.998515	75.8023	1516	781	735	Terpenoid backbone biosynthesis
T1_Unigene_BMK.44966	1424	293.466	0.998596	83.4186	1765	1765	0	Phenylpropanoid biosynthesis
T1_Unigene_BMK.45033	1847	269.74	0.998918	76.1566	2090	2090	0	Phenylpropanoid biosynthesis
T1_Unigene_BMK.45066	1868	178.322	0.99893	51.017	1416	1416	0	Ubiquinone and other terpenoid-quinone biosynthesis
T1_Unigene_BMK.45120	778	196.706	0.997433	56.1427	649	649	0	Steroid biosynthesis
T1_Unigene_BMK.45276	2564	213.081	0.990643	59.9261	2283	2283	0	Terpenoid backbone biosynthesis
T1_Unigene_BMK.45469	945	190.675	0.986258	53.9841	758	758	0	Terpenoid backbone biosynthesis
T1_Unigene_BMK.45477	2420	172.84	0.999174	49.4197	1777	327	1450	Phenylpropanoid biosynthesis
T1_Unigene_BMK.45477	2420	172.84	0.999174	49.4197	1777	327	1450	Ubiquinone and other terpenoid-quinone biosynthesis
T1_Unigene_BMK.45482	1639	167.923	0.967073	47.3866	1154	1154	0	Stilbenoid, diarylheptanoid and gingerol biosynthesis
T1_Unigene_BMK.45482	1639	167.923	0.967073	47.3866	1154	1154	0	Tropane, piperidine and pyridine alkaloid biosynthesis
T1_Unigene_BMK.45482	1639	167.923	0.967073	47.3866	1154	1154	0	Isoquinoline alkaloid biosynthesis
T1_Unigene_BMK.45482	1639	167.923	0.967073	47.3866	1154	1154	0	Ubiquinone and other terpenoid-quinone biosynthesis
T1_Unigene_BMK.45483	2052	155.05	0.991232	43.7201	1333	1333	0	Steroid biosynthesis
T1_Unigene_BMK.45654	1345	144.126	0.998514	40.3812	807	807	0	Terpenoid backbone biosynthesis
T1_Unigene_BMK.45716	304	1.48355	0.901639	0.442777	2	2	0	Phenylpropanoid biosynthesis
T1_Unigene_BMK.4576	400	3.4375	0.910224	1.00953	6	6	0	Stilbenoid, diarylheptanoid and gingerol biosynthesis
T1_Unigene_BMK.4576	400	3.4375	0.910224	1.00953	6	6	0	Tropane, piperidine and pyridine alkaloid biosynthesis
T1_Unigene_BMK.4576	400	3.4375	0.910224	1.00953	6	6	0	Isoquinoline alkaloid biosynthesis
T1_Unigene_BMK.4576	400	3.4375	0.910224	1.00953	6	6	0	Ubiquinone and other terpenoid-quinone biosynthesis
T1_Unigene_BMK.45883	1778	126.837	0.998876	36.3007	959	959	0	Steroid biosynthesis
T1_Unigene_BMK.46264	1374	116.875	0.998545	33.1612	677	677	0	Terpenoid backbone biosynthesis
T1_Unigene_BMK.46405	705	104.129	0.992918	29.1165	305	135	170	Terpenoid backbone biosynthesis
T1_Unigene_BMK.46473	1689	83.37	0.936095	23.5896	592	592	0	Stilbenoid, diarylheptanoid and gingerol biosynthesis
T1_Unigene_BMK.46473	1689	83.37	0.936095	23.5896	592	592	0	Tropane, piperidine and pyridine alkaloid biosynthesis
T1_Unigene_BMK.46473	1689	83.37	0.936095	23.5896	592	592	0	Isoquinoline alkaloid biosynthesis
T1_Unigene_BMK.46746	1239	82.3317	0.998387	23.1402	426	426	0	Flavone and flavonol biosynthesis
T1_Unigene_BMK.46859	1025	73.9024	0.998051	21.2084	323	323	0	Terpenoid backbone biosynthesis
T1_Unigene_BMK.46864	879	64.9238	0.970455	18.5291	242	242	0	Steroid biosynthesis
T1_Unigene_BMK.472	239	0.995816	0.991667	0.281599	1	1	0	Ubiquinone and other terpenoid-quinone biosynthesis
T1_Unigene_BMK.4738	457	11.4508	0.991266	3.23992	22	5	17	Terpenoid backbone biosynthesis
T1_Unigene_BMK.47705	1171	32.2818	0.975256	9.13837	159	159	0	Phenylpropanoid biosynthesis
T1_Unigene_BMK.47710	269	1.69888	0.992593	0.500387	2	2	0	Terpenoid backbone biosynthesis
T1_Unigene_BMK.48032	202	0	0	0	0	0	0	Steroid biosynthesis
T1_Unigene_BMK.48225	1105	23.733	0.998192	6.63885	109	109	0	Diterpenoid biosynthesis
T1_Unigene_BMK.48390	1778	15.2458	0.998876	4.27735	113	113	0	Brassinosteroid biosynthesis
T1_Unigene_BMK.48411	1470	18.4435	0.99864	5.17356	113	113	0	Terpenoid backbone biosynthesis
T1_Unigene_BMK.48920	223	0	0	0	0	0	0	Flavonoid biosynthesis
T1_Unigene_BMK.48920	223	0	0	0	0	0	0	Stilbenoid, diarylheptanoid and gingerol biosynthesis
T1_Unigene_BMK.48920	223	0	0	0	0	0	0	Phenylpropanoid biosynthesis
T1_Unigene_BMK.48920	223	0	0	0	0	0	0	Phenylpropanoid biosynthesis
T1_Unigene_BMK.49029	1273	18.055	0.99529	5.12828	97	97	0	Steroid biosynthesis
T1_Unigene_BMK.49326	1709	15.1913	0.996491	4.33191	110	110	0	Phenylpropanoid biosynthesis
T1_Unigene_BMK.49326	1709	15.1913	0.996491	4.33191	110	110	0	Phenylpropanoid biosynthesis
T1_Unigene_BMK.49378	1176	15.4243	0.998301	4.29222	75	75	0	Phenylpropanoid biosynthesis
T1_Unigene_BMK.49378	1176	15.4243	0.998301	4.29222	75	75	0	Phenylpropanoid biosynthesis
T1_Unigene_BMK.49515	804	15.5522	0.935404	4.35287	52	52	0	Phenylpropanoid biosynthesis
T1_Unigene_BMK.49515	804	15.5522	0.935404	4.35287	52	52	0	Phenylpropanoid biosynthesis
T1_Unigene_BMK.49549	355	1.95775	0.851124	0.56875	3	3	0	Steroid biosynthesis
T1_Unigene_BMK.49700	382	4.49215	0.963446	1.23328	7	7	0	Terpenoid backbone biosynthesis
T1_Unigene_BMK.49837	334	1.33234	0.937313	0.403006	2	2	0	Ubiquinone and other terpenoid-quinone biosynthesis
T1_Unigene_BMK.50074	230	0.895652	0.891775	0.292618	1	1	0	Limonene and pinene degradation
T1_Unigene_BMK.50228	369	7.99729	0.994595	2.18868	12	11	1	Ubiquinone and other terpenoid-quinone biosynthesis
T1_Unigene_BMK.5053	445	2.07416	0.858744	0.604962	4	4	0	Phenylpropanoid biosynthesis
T1_Unigene_BMK.50600	781	7.65173	0.975703	2.15436	25	25	0	Phenylpropanoid biosynthesis
T1_Unigene_BMK.50600	781	7.65173	0.975703	2.15436	25	25	0	Ubiquinone and other terpenoid-quinone biosynthesis
T1_Unigene_BMK.51105	878	10.0364	0.996587	2.83619	37	33	4	Phenylpropanoid biosynthesis
T1_Unigene_BMK.51105	878	10.0364	0.996587	2.83619	37	33	4	Ubiquinone and other terpenoid-quinone biosynthesis
T1_Unigene_BMK.51127	351	17.2593	0.977273	5.36883	28	7	21	Phenylpropanoid biosynthesis
T1_Unigene_BMK.51388	357	5.77311	0.924581	1.69669	9	9	0	Flavonoid biosynthesis
T1_Unigene_BMK.51388	357	5.77311	0.924581	1.69669	9	9	0	Stilbenoid, diarylheptanoid and gingerol biosynthesis
T1_Unigene_BMK.51388	357	5.77311	0.924581	1.69669	9	9	0	Phenylpropanoid biosynthesis
T1_Unigene_BMK.533	210	0	0	0	0	0	0	Terpenoid backbone biosynthesis
T1_Unigene_BMK.5880	468	1.4594	0.995736	0.431423	3	3	0	Terpenoid backbone biosynthesis
T1_Unigene_BMK.6076	269	1.6803	0.866667	0.500387	2	2	0	Terpenoid backbone biosynthesis
T1_Unigene_BMK.6511	301	2.31894	0.993377	0.670785	3	3	0	Terpenoid backbone biosynthesis
T1_Unigene_BMK.6644	294	2.37075	0.891525	0.686756	3	3	0	Phenylpropanoid biosynthesis
T1_Unigene_BMK.6750	230	0.995652	0.991342	0.292618	1	1	0	Phenylpropanoid biosynthesis
T1_Unigene_BMK.6916	465	3.1828	0.995708	0.868414	6	5	1	Brassinosteroid biosynthesis
T1_Unigene_BMK.6986	204	0	0	0	0	0	0	Phenylpropanoid biosynthesis
T1_Unigene_BMK.7086	288	3.15972	0.99308	0.934751	4	4	0	Limonene and pinene degradation
T1_Unigene_BMK.7436	487	3.98768	0.817623	1.10558	8	8	0	Flavonoid biosynthesis
T1_Unigene_BMK.7436	487	3.98768	0.817623	1.10558	8	8	0	Stilbenoid, diarylheptanoid and gingerol biosynthesis
T1_Unigene_BMK.7436	487	3.98768	0.817623	1.10558	8	8	0	Phenylpropanoid biosynthesis
T1_Unigene_BMK.7531	300	2.36333	0.993355	0.673021	3	3	0	Flavone and flavonol biosynthesis
T1_Unigene_BMK.7571	268	0.880597	0.877323	0.251127	1	1	0	Terpenoid backbone biosynthesis
T1_Unigene_BMK.7735	1205	72.0747	0.998342	20.7212	371	371	0	Flavone and flavonol biosynthesis
T1_Unigene_BMK.7844	203	0	0	0	0	0	0	Flavonoid biosynthesis
T1_Unigene_BMK.7844	203	0	0	0	0	0	0	Stilbenoid, diarylheptanoid and gingerol biosynthesis
T1_Unigene_BMK.7844	203	0	0	0	0	0	0	Phenylpropanoid biosynthesis
T1_Unigene_BMK.7882	316	3.00316	0.914826	0.851925	4	4	0	Limonene and pinene degradation
T1_Unigene_BMK.7909	242	3.82231	0.99177	1.11243	4	4	0	Phenylpropanoid biosynthesis
T1_Unigene_BMK.8067	792	25.2576	0.978562	7.22307	85	85	0	Brassinosteroid biosynthesis
T1_Unigene_BMK.8175	1009	22.6402	0.99802	6.53677	98	98	0	Terpenoid backbone biosynthesis
T1_Unigene_BMK.8266	1324	258.736	0.963774	72.9953	1436	1436	0	Terpenoid backbone biosynthesis
T1_Unigene_BMK.8432	1056	237.303	0.955535	66.9197	1050	490	560	Phenylpropanoid biosynthesis
T1_Unigene_BMK.8432	1056	237.303	0.955535	66.9197	1050	490	560	Ubiquinone and other terpenoid-quinone biosynthesis
T1_Unigene_BMK.8906	485	17.6763	0.977366	4.99562	36	36	0	Phenylpropanoid biosynthesis
T1_Unigene_BMK.8922	391	4.84655	0.693878	1.37702	8	8	0	Limonene and pinene degradation
T1_Unigene_BMK.9036	1279	31.7905	0.998437	8.99816	171	171	0	Phenylpropanoid biosynthesis
T1_Unigene_BMK.9370	2416	292.345	0.999173	82.5676	2964	2964	0	Stilbenoid, diarylheptanoid and gingerol biosynthesis
T1_Unigene_BMK.9370	2416	292.345	0.999173	82.5676	2964	2964	0	Tropane, piperidine and pyridine alkaloid biosynthesis
T1_Unigene_BMK.9370	2416	292.345	0.999173	82.5676	2964	2964	0	Isoquinoline alkaloid biosynthesis
T1_Unigene_BMK.9417	1059	19.83	0.986792	5.65617	89	89	0	Flavonoid biosynthesis
T1_Unigene_BMK.9417	1059	19.83	0.986792	5.65617	89	89	0	Stilbenoid, diarylheptanoid and gingerol biosynthesis
T1_Unigene_BMK.9417	1059	19.83	0.986792	5.65617	89	89	0	Phenylpropanoid biosynthesis
T1_Unigene_BMK.9650	358	3.3352	0.994429	0.939973	5	5	0	Flavonoid biosynthesis
T1_Unigene_BMK.9768	1849	126.1	0.998919	35.8532	985	985	0	Brassinosteroid biosynthesis
T1_Unigene_BMK.9821	1326	162.85	0.998493	46.2892	912	912	0	Phenylpropanoid biosynthesis
T1_Unigene_BMK.9863	1934	18.6251	0.998966	5.25471	151	151	0	Steroid biosynthesis
