# Supplementary material for: Transcriptome Sequencing and De Novo Analysis of Youngia japonica Using the Illumina Platform
Source: PLoS One. 2014 Mar 4;9(3):e90636. doi: 10.1371/journal.pone.0090636 (PMC3942458; doi:10.1371/journal.pone.0090636)
Supplement: Table S3 — Unigenes related to plant hormone signal transduction. (XLS) [file pone.0090636.s003.xls]

## Sheet: Sheet1
#Gene	Length	Depth	Coverage	RPKM	TotalReads	UniqReads	MultiPosiReads
T1_Unigene_BMK.10084	1683	763.528	0.986342	247.134	6180	6180	0
T1_Unigene_BMK.10085	1635	694.884	0.993888	195.526	4750	4750	0
T1_Unigene_BMK.10169	1214	365.236	0.998354	103.67	1870	1870	0
T1_Unigene_BMK.10295	957	336.699	0.997912	95.2918	1355	217	1138
T1_Unigene_BMK.10314	2260	257.197	0.999115	72.1264	2422	2422	0
T1_Unigene_BMK.10490	1018	247.939	0.998037	70.211	1062	1062	0
T1_Unigene_BMK.10697	2539	216.983	0.999213	61.2584	2311	2307	4
T1_Unigene_BMK.1115	2678	207.509	0.999253	59.2097	2356	2356	0
T1_Unigene_BMK.11468	1062	201.058	0.998119	57.0356	900	612	288
T1_Unigene_BMK.1149	1762	190.473	0.998866	53.8951	1411	1411	0
T1_Unigene_BMK.11841	2513	179.301	0.998409	50.8582	1899	1899	0
T1_Unigene_BMK.11954	2772	160.828	0.999279	47.9515	1975	1975	0
T1_Unigene_BMK.11958	2057	166.864	0.999028	47.4746	1451	125	1326
T1_Unigene_BMK.12479	1071	163.188	0.992537	46.6904	743	743	0
T1_Unigene_BMK.129	1479	138.417	0.998649	46.4607	1021	1019	2
T1_Unigene_BMK.12988	1033	157.595	0.998066	45.4761	698	698	0
T1_Unigene_BMK.13905	2199	128.935	0.999091	36.5433	1194	1194	0
T1_Unigene_BMK.14094	583	129.919	0.996575	36.4793	316	316	0
T1_Unigene_BMK.14153	1103	128.18	0.941123	36.4273	597	597	0
T1_Unigene_BMK.14950	1785	123.223	0.99776	35.3666	938	871	67
T1_Unigene_BMK.15312	2753	123.837	0.999274	35.2278	1441	437	1004
T1_Unigene_BMK.15313	3608	120.577	0.997506	34.2666	1837	1837	0
T1_Unigene_BMK.15416	1768	118.658	0.998869	33.613	883	883	0
T1_Unigene_BMK.15438	736	115.986	0.995929	33.1938	363	363	0
T1_Unigene_BMK.15569	2063	114.507	0.999031	32.0688	983	983	0
T1_Unigene_BMK.16059	1961	110.18	0.998981	31.0942	906	906	0
T1_Unigene_BMK.16596	1518	110.271	0.998683	30.9465	698	698	0
T1_Unigene_BMK.16597	3246	103.269	0.999384	30.8312	1487	1487	0
T1_Unigene_BMK.16995	639	109.772	0.996875	30.3333	288	99	189
T1_Unigene_BMK.17393	1377	105.948	0.998549	29.6676	607	318	289
T1_Unigene_BMK.17446	1066	102.737	0.977507	29.1053	461	449	12
T1_Unigene_BMK.17528	1025	99.4107	0.973684	28.234	430	430	0
T1_Unigene_BMK.17529	763	97.5164	0.997382	28.1381	319	319	0
T1_Unigene_BMK.17724	1984	95.3931	0.96272	27.4772	810	810	0
T1_Unigene_BMK.18065	1580	91.4158	0.998735	25.9837	610	610	0
T1_Unigene_BMK.18487	1801	87.4353	0.99889	25.5232	683	302	381
T1_Unigene_BMK.19184	1844	86.2684	0.99729	24.6361	675	675	0
T1_Unigene_BMK.19185	2325	82.997	0.99914	23.3314	806	806	0
T1_Unigene_BMK.2020	3971	81.6996	0.999496	23.0837	1362	1362	0
T1_Unigene_BMK.20247	869	75.6974	0.997701	21.3756	276	276	0
T1_Unigene_BMK.20462	2554	74.3602	0.989432	21.0286	798	798	0
T1_Unigene_BMK.20712	702	71.4644	0.997155	20.1331	210	133	77
T1_Unigene_BMK.21155	2053	52.5373	0.999026	19.7349	602	602	0
T1_Unigene_BMK.21156	3025	67.0803	0.999339	18.9781	853	853	0
T1_Unigene_BMK.21326	2398	66.7627	0.999166	18.8322	671	671	0
T1_Unigene_BMK.21327	1391	66.4543	0.998563	18.7246	387	387	0
T1_Unigene_BMK.21328	735	64.6735	0.978261	18.5882	203	203	0
T1_Unigene_BMK.21539	2110	62.246	0.999053	17.7027	555	555	0
T1_Unigene_BMK.21567	1009	62.8176	0.987129	17.676	265	265	0
T1_Unigene_BMK.21590	876	61.2397	0.997719	17.5938	229	13	216
T1_Unigene_BMK.21609	2245	62.0797	0.996438	17.4476	582	582	0
T1_Unigene_BMK.21657	616	60.1201	0.97731	17.1533	157	157	0
T1_Unigene_BMK.21844	2962	57.0118	0.996963	16.2007	713	713	0
T1_Unigene_BMK.21903	1566	53.871	0.998724	15.2998	356	356	0
T1_Unigene_BMK.22480	1807	49.5423	0.889934	14.6746	394	394	0
T1_Unigene_BMK.22829	3115	51.4164	0.999358	14.5407	673	673	0
T1_Unigene_BMK.24182	376	51.4654	0.986737	14.3196	80	80	0
T1_Unigene_BMK.24183	513	50.9708	0.996109	14.3	109	109	0
T1_Unigene_BMK.2565	2556	48.2077	0.952679	14.2977	543	543	0
T1_Unigene_BMK.25755	1725	49.4794	0.994786	14.2797	366	366	0
T1_Unigene_BMK.2584	1239	48.8015	0.978226	13.7972	254	254	0
T1_Unigene_BMK.26074	873	48.1901	0.997712	13.5683	176	176	0
T1_Unigene_BMK.27056	856	45.6893	0.964994	12.8157	163	163	0
T1_Unigene_BMK.27057	1451	45.3859	0.998623	12.8018	276	276	0
T1_Unigene_BMK.27203	850	44.0412	0.977673	12.5103	158	158	0
T1_Unigene_BMK.27383	1411	43.4061	0.998584	12.3061	258	221	37
T1_Unigene_BMK.28063	1349	40.8251	0.998519	11.5247	231	203	28
T1_Unigene_BMK.28064	722	40.3033	0.997234	11.4656	123	123	0
T1_Unigene_BMK.28065	1544	40.0848	0.998706	11.464	263	186	77
T1_Unigene_BMK.28196	1617	40.1484	0.972806	11.3211	272	272	0
T1_Unigene_BMK.28716	984	40.0163	0.99797	11.217	164	164	0
T1_Unigene_BMK.28717	490	38.7735	0.98167	11.1254	81	81	0
T1_Unigene_BMK.28718	1851	34.2307	0.982181	11.0898	305	305	0
T1_Unigene_BMK.28912	1303	38.8665	0.998466	11.0018	213	213	0
T1_Unigene_BMK.29385	539	37.7403	0.996296	10.6135	85	85	0
T1_Unigene_BMK.29543	2186	35.4048	0.999086	10.3139	335	310	25
T1_Unigene_BMK.30134	1085	36.1502	0.998158	10.2349	165	165	0
T1_Unigene_BMK.30371	1017	26.0619	0.993124	9.72803	147	147	0
T1_Unigene_BMK.30783	695	30.8791	0.988506	8.81221	91	91	0
T1_Unigene_BMK.30817	337	30.5341	0.982249	8.78721	44	42	2
T1_Unigene_BMK.30834	1590	29.2283	0.998743	8.33868	197	197	0
T1_Unigene_BMK.31268	1006	27.5378	0.998014	8.09498	121	121	0
T1_Unigene_BMK.31304	664	28.4849	0.986466	8.00732	79	79	0
T1_Unigene_BMK.31387	430	28.2977	0.99536	7.98234	51	51	0
T1_Unigene_BMK.31979	433	27.9284	0.990783	7.92703	51	51	0
T1_Unigene_BMK.32082	1917	27.3558	0.998957	7.72376	220	220	0
T1_Unigene_BMK.33206	887	26.6347	0.95045	7.51173	99	99	0
T1_Unigene_BMK.33258	747	25.7403	0.987968	7.29781	81	81	0
T1_Unigene_BMK.33328	532	25.703	0.969981	7.21094	57	57	0
T1_Unigene_BMK.34023	829	25.386	0.99759	7.14425	88	88	0
T1_Unigene_BMK.34145	492	25.0407	0.989858	7.11323	52	52	0
T1_Unigene_BMK.34266	1348	23.9896	0.998517	6.79012	136	136	0
T1_Unigene_BMK.34270	739	21.9729	0.997297	6.28395	69	63	6
T1_Unigene_BMK.34288	416	21.5192	0.954436	6.14778	38	38	0
T1_Unigene_BMK.34316	2211	21.1257	0.990506	5.99661	197	197	0
T1_Unigene_BMK.34616	530	21.0132	0.996234	5.84131	46	46	0
T1_Unigene_BMK.34617	485	20.6474	0.995885	5.82822	42	42	0
T1_Unigene_BMK.34618	545	20.1321	0.983516	5.68054	46	46	0
T1_Unigene_BMK.34619	861	19.8885	0.947796	5.62805	72	69	3
T1_Unigene_BMK.34620	2156	19.5269	0.999073	5.49405	176	176	0
T1_Unigene_BMK.34746	689	19.4514	0.971014	5.47012	56	56	0
T1_Unigene_BMK.34888	723	17.1729	0.924033	5.39906	58	58	0
T1_Unigene_BMK.35350	955	18.5497	0.942469	5.21503	74	74	0
T1_Unigene_BMK.35385	304	18.3059	0.993443	5.09193	23	23	0
T1_Unigene_BMK.35467	1072	18.07	0.998136	5.08532	81	81	0
T1_Unigene_BMK.35502	670	17.3269	0.944858	4.92209	49	49	0
T1_Unigene_BMK.35716	1039	17.2445	0.996154	4.85819	75	75	0
T1_Unigene_BMK.35726	759	16.8287	0.980263	4.78829	54	25	29
T1_Unigene_BMK.35855	376	15.359	0.981432	4.29588	24	24	0
T1_Unigene_BMK.35856	924	12.1429	0.997838	4.07891	56	56	0
T1_Unigene_BMK.35917	1035	14.2155	0.998069	4.03162	62	38	24
T1_Unigene_BMK.36277	328	13.5579	0.993921	3.89859	19	19	0
T1_Unigene_BMK.36307	569	13.406	0.996491	3.785	32	32	0
T1_Unigene_BMK.36479	339	12.4897	0.938235	3.57356	18	18	0
T1_Unigene_BMK.36711	1593	12.0929	0.998118	3.54888	84	84	0
T1_Unigene_BMK.37096	1468	12.2275	0.996596	3.4843	76	76	0
T1_Unigene_BMK.37097	902	12.0676	0.996678	3.43226	46	46	0
T1_Unigene_BMK.37187	562	10.4609	0.996448	3.11362	26	26	0
T1_Unigene_BMK.37430	433	10.0023	0.974654	2.95321	19	19	0
T1_Unigene_BMK.37431	788	10.1447	0.91128	2.9039	34	34	0
T1_Unigene_BMK.37824	1240	9.42581	0.917808	2.82234	52	28	24
T1_Unigene_BMK.38450	538	9.42751	0.987013	2.75213	22	19	3
T1_Unigene_BMK.38451	2650	9.47698	0.999246	2.71748	107	105	2
T1_Unigene_BMK.38698	419	9.03819	0.928571	2.57001	16	16	0
T1_Unigene_BMK.38699	351	8.65812	0.994318	2.49267	13	13	0
T1_Unigene_BMK.38710	412	8.86893	0.96368	2.45032	15	15	0
T1_Unigene_BMK.39193	1209	8.25062	0.966116	2.33804	42	42	0
T1_Unigene_BMK.39559	1051	7.67935	0.998099	2.1132	33	33	0
T1_Unigene_BMK.39732	645	7.30078	0.996904	2.08689	20	20	0
T1_Unigene_BMK.40010	590	7.3661	0.952623	2.05328	18	18	0
T1_Unigene_BMK.40012	741	6.9865	0.921833	1.99817	22	10	12
T1_Unigene_BMK.40249	509	7.18861	0.97451	1.98336	15	15	0
T1_Unigene_BMK.40250	294	6.40816	0.99322	1.83135	8	8	0
T1_Unigene_BMK.40264	769	5.74902	0.894805	1.66286	19	19	0
T1_Unigene_BMK.40515	258	5.5155	0.992278	1.56516	6	6	0
T1_Unigene_BMK.40651	522	5.35632	0.996176	1.54717	12	7	5
T1_Unigene_BMK.40899	378	5.01058	0.986807	1.42438	8	8	0
T1_Unigene_BMK.4099	292	4.78082	0.901024	1.38292	6	6	0
T1_Unigene_BMK.41990	806	4.71216	0.996283	1.33602	16	12	4
T1_Unigene_BMK.42066	356	4.92978	0.862745	1.32336	7	7	0
T1_Unigene_BMK.42458	428	4.55841	0.995338	1.25798	8	8	0
T1_Unigene_BMK.42912	643	4.35614	0.889752	1.25603	12	2	10
T1_Unigene_BMK.43562	282	4.25887	0.992933	1.1933	5	5	0
T1_Unigene_BMK.43564	292	3.89384	0.993174	1.15243	5	5	0
T1_Unigene_BMK.43566	235	3.98298	0.991525	1.14557	4	4	0
T1_Unigene_BMK.44232	303	3.84818	0.980263	1.1106	5	5	0
T1_Unigene_BMK.44497	431	3.9652	0.951389	1.09307	7	7	0
T1_Unigene_BMK.44681	572	3.74825	0.965096	1.05895	9	9	0
T1_Unigene_BMK.44869	523	3.58891	0.996183	1.02948	8	8	0
T1_Unigene_BMK.45095	393	3.64122	0.994924	1.02751	6	5	1
T1_Unigene_BMK.45168	401	3.56608	0.995025	1.00701	6	6	0
T1_Unigene_BMK.45185	430	3.33256	0.832947	0.939099	6	6	0
T1_Unigene_BMK.45433	371	2.81941	0.844086	0.907036	5	5	0
T1_Unigene_BMK.45439	301	3.13289	0.993377	0.89438	4	4	0
T1_Unigene_BMK.45495	241	2.61826	0.991736	0.837785	3	3	0
T1_Unigene_BMK.45826	249	2.87952	0.992	0.810868	3	3	0
T1_Unigene_BMK.45964	341	2.75953	0.973684	0.789467	4	4	0
T1_Unigene_BMK.46177	958	2.72443	0.940563	0.772779	11	11	0
T1_Unigene_BMK.46282	440	2.70227	0.936508	0.764796	5	5	0
T1_Unigene_BMK.46372	355	2.66761	0.994382	0.758333	4	4	0
T1_Unigene_BMK.46579	373	2.6059	0.981283	0.721738	4	4	0
T1_Unigene_BMK.46592	281	2.3274	0.91844	0.718527	3	3	0
T1_Unigene_BMK.46637	281	2.44484	0.992908	0.718527	3	3	0
T1_Unigene_BMK.46729	301	2.37542	0.993377	0.670785	3	3	0
T1_Unigene_BMK.46901	317	2.29968	0.993711	0.636928	3	3	0
T1_Unigene_BMK.47548	323	2.26625	0.993827	0.625097	3	3	0
T1_Unigene_BMK.47843	344	2.03779	0.875362	0.586937	3	3	0
T1_Unigene_BMK.47873	252	1.80952	0.901186	0.534143	2	2	0
T1_Unigene_BMK.47874	381	1.92913	0.921466	0.529937	3	3	0
T1_Unigene_BMK.48435	256	1.72656	0.898833	0.525797	2	2	0
T1_Unigene_BMK.48829	257	1.76265	0.968992	0.523751	2	2	0
T1_Unigene_BMK.4899	409	1.74328	0.995122	0.493658	3	3	0
T1_Unigene_BMK.49317	426	1.56808	0.641686	0.473958	3	3	0
T1_Unigene_BMK.49492	290	1.67586	0.859107	0.464152	2	2	0
T1_Unigene_BMK.49671	291	1.53952	0.993151	0.462557	2	2	0
T1_Unigene_BMK.49904	321	1.43302	0.993789	0.419327	2	2	0
T1_Unigene_BMK.49993	342	1.42982	0.717201	0.393579	2	2	0
T1_Unigene_BMK.50362	383	1.22193	0.71875	0.351447	2	0	2
T1_Unigene_BMK.51174	222	0.995495	0.991031	0.303162	1	1	0
T1_Unigene_BMK.51206	225	0.995556	0.99115	0.29912	1	1	0
T1_Unigene_BMK.51518	229	0.995633	0.991304	0.293895	1	1	0
T1_Unigene_BMK.51614	233	0.995708	0.991453	0.28885	1	1	0
T1_Unigene_BMK.51766	280	0.910714	0.907473	0.240365	1	1	0
T1_Unigene_BMK.5487	357	0.593838	0.592179	0.188521	1	1	0
T1_Unigene_BMK.5551	238	0	0	0	0	0	0
T1_Unigene_BMK.5931	201	0	0	0	0	0	0
T1_Unigene_BMK.5983	228	0	0	0	0	0	0
T1_Unigene_BMK.630	208	0	0	0	0	0	0
T1_Unigene_BMK.6341	211	0	0	0	0	0	0
T1_Unigene_BMK.6556	522	0	0	0	0	0	0
T1_Unigene_BMK.6900	270	0	0	0	0	0	0
T1_Unigene_BMK.7585	221	0	0	0	0	0	0
T1_Unigene_BMK.7586	263	0	0	0	0	0	0
T1_Unigene_BMK.8319	206	0	0	0	0	0	0
T1_Unigene_BMK.8377	211	0	0	0	0	0	0
T2_Unigene_BMK.34268	231	0	0	0	0	0	0
